# Supplementary material for: Folic Acid Prevents High-Fat Diet-Induced Postpartum Weight Retention in Rats, Which Is Associated with a Reduction in Endoplasmic Reticulum Stress-Mediated Hepatic Lipogenesis
Source: Nutrients. 2024 Dec 19;16(24):4377. doi: 10.3390/nu16244377 (PMC11676124; doi:10.3390/nu16244377)
Supplement: Supplementary file 1 [file nutrients-16-04377-s001.zip]

Archive with 3 entries (2 files):
- Supplementary Materials/
- Supplementary Materials/Figure S1.pdf
- Supplementary Materials/Table S1.pdf
